# Supplementary material for: Design, Synthesis, and Biological Evaluation of HDAC Inhibitors Containing Natural Product-Inspired N-Linked 2-Acetylpyrrole Cap
Source: Molecules. 2024 Sep 30;29(19):4653. doi: 10.3390/molecules29194653 (PMC11477621; doi:10.3390/molecules29194653)
Supplement: Supplementary file 1 [file molecules-29-04653-s001.zip]

Archive with 1 entries (1 files):
- molecules-3147440-supplementary.pdf
